# Supplementary material for: circGLS2 inhibits hepatocellular carcinoma recurrence via regulating hsa-miR-222-3p–PTEN–AKT signaling
Source: Signal Transduct Target Ther. 2023 Feb 17;8:67. doi: 10.1038/s41392-022-01275-6 (PMC9935627; doi:10.1038/s41392-022-01275-6)
Supplement: Supplementary file 3 — Supplementary Table S3 [file 41392_2022_1275_MOESM3_ESM.xlsx]

## Sheet: Supplementary Table 3
Table S3. Gene sets enriched among 3 types of tumor tissues.
PT vs. NRT
Gene set	Size	ES	NES	Nominal p value	FDR	FWER
CHIANG_LIVER_CANCER_SUBCLASS_PROLIFERATION_UP	163	0.585112	3.13633	<1.00E-03	<1.00E-03	<1.00E-03
VILLANUEVA_LIVER_CANCER_KRT19_UP	148	0.548828	2.95696	<1.00E-03	<1.00E-03	<1.00E-03
KONG_E2F3_TARGETS	84	0.609783	2.92476	<1.00E-03	<1.00E-03	<1.00E-03
ROSTY_CERVICAL_CANCER_PROLIFERATION_CLUSTER	132	0.533034	2.7728	<1.00E-03	<1.00E-03	<1.00E-03
FLORIO_NEOCORTEX_BASAL_RADIAL_GLIA_DN	172	0.495282	2.68934	<1.00E-03	<1.00E-03	<1.00E-03
WOO_LIVER_CANCER_RECURRENCE_UP	100	0.527608	2.64728	<1.00E-03	<1.00E-03	<1.00E-03
SARRIO_EPITHELIAL_MESENCHYMAL_TRANSITION_UP	165	0.483581	2.64359	<1.00E-03	<1.00E-03	<1.00E-03
LIAO_METASTASIS	474	0.4456	2.63048	<1.00E-03	<1.00E-03	<1.00E-03
REN_BOUND_BY_E2F	54	0.58572	2.61819	<1.00E-03	<1.00E-03	<1.00E-03
ISHIDA_E2F_TARGETS	47	0.610193	2.59796	<1.00E-03	<1.00E-03	<1.00E-03
LIAO_HAVE_SOX4_BINDING_SITES	38	0.631413	2.59314	<1.00E-03	<1.00E-03	<1.00E-03
CROONQUIST_NRAS_SIGNALING_DN	68	0.567244	2.58083	<1.00E-03	<1.00E-03	<1.00E-03
SOTIRIOU_BREAST_CANCER_GRADE_1_VS_3_UP	141	0.481791	2.57435	<1.00E-03	<1.00E-03	<1.00E-03
SONG_TARGETS_OF_IE86_CMV_PROTEIN	50	0.598977	2.56563	<1.00E-03	<1.00E-03	<1.00E-03
PUJANA_XPRSS_INT_NETWORK	160	0.470747	2.54776	<1.00E-03	<1.00E-03	<1.00E-03
PUJANA_BRCA2_PCC_NETWORK	389	0.409248	2.4821	<1.00E-03	0.000108036	0.001
LE_EGR2_TARGETS_UP	95	0.506598	2.48006	<1.00E-03	0.000101681	0.001
NAKAYAMA_SOFT_TISSUE_TUMORS_PCA2_UP	65	0.534045	2.46636	<1.00E-03	9.60317e-05	0.001
WU_APOPTOSIS_BY_CDKN1A_VIA_TP53	48	0.567984	2.46182	<1.00E-03	9.09774e-05	0.001
DUTERTRE_ESTRADIOL_RESPONSE_24HR_UP	288	0.416242	2.46061	<1.00E-03	8.64286e-05	0.001
LEE_LIVER_CANCER_SURVIVAL_DN	164	0.45088	2.45809	<1.00E-03	8.23129e-05	0.001
EGUCHI_CELL_CYCLE_RB1_TARGETS	22	0.694693	2.43639	<1.00E-03	7.85714e-05	0.001
WHITEFORD_PEDIATRIC_CANCER_MARKERS	106	0.484838	2.43582	<1.00E-03	7.51553e-05	0.001
ZHAN_MULTIPLE_MYELOMA_PR_UP	41	0.576333	2.39704	<1.00E-03	7.20238e-05	0.001
BOYAULT_LIVER_CANCER_SUBCLASS_G1_UP	108	0.473054	2.39519	<1.00E-03	6.91429e-05	0.001
BOYAULT_LIVER_CANCER_SUBCLASS_G123_UP	45	0.558331	2.36677	<1.00E-03	0.000276543	0.004
CROONQUIST_IL6_DEPRIVATION_DN	92	0.482486	2.35954	<1.00E-03	0.000266301	0.004
WHITFIELD_CELL_CYCLE_LITERATURE	44	0.547893	2.35948	<1.00E-03	0.00025679	0.004
SMID_BREAST_CANCER_LUMINAL_A_DN	15	0.757877	2.34624	<1.00E-03	0.000247935	0.004
ZHOU_CELL_CYCLE_GENES_IN_IR_RESPONSE_6HR	79	0.484281	2.34254	<1.00E-03	0.000239671	0.004
PUJANA_BREAST_CANCER_WITH_BRCA1_MUTATED_UP	55	0.512029	2.32561	<1.00E-03	0.000288611	0.005
PUJANA_BRCA_CENTERED_NETWORK	114	0.457825	2.32332	<1.00E-03	0.000279592	0.005
KOBAYASHI_EGFR_SIGNALING_24HR_DN	233	0.4128	2.3209	<1.00E-03	0.000271119	0.005
VANTVEER_BREAST_CANCER_METASTASIS_DN	123	0.439399	2.31871	<1.00E-03	0.000263145	0.005
ANDERSEN_CHOLANGIOCARCINOMA_CLASS1	50	0.538454	2.30667	<1.00E-03	0.000366277	0.007
FRASOR_RESPONSE_TO_SERM_OR_FULVESTRANT_DN	45	0.527144	2.26671	<1.00E-03	0.000356103	0.007
ZHOU_CELL_CYCLE_GENES_IN_IR_RESPONSE_24HR	117	0.440709	2.26119	<1.00E-03	0.000397777	0.008
BURTON_ADIPOGENESIS_3	90	0.474436	2.26051	<1.00E-03	0.000387309	0.008
KAUFFMANN_MELANOMA_RELAPSE_UP	57	0.496938	2.25867	<1.00E-03	0.000377378	0.008
SMID_BREAST_CANCER_BASAL_UP	459	0.368494	2.24537	<1.00E-03	0.000457088	0.01
MORI_LARGE_PRE_BII_LYMPHOCYTE_UP	82	0.460504	2.24504	<1.00E-03	0.00044594	0.01
HOFFMANN_LARGE_TO_SMALL_PRE_BII_LYMPHOCYTE_UP	140	0.41964	2.2218	<1.00E-03	0.000609796	0.014
FUJII_YBX1_TARGETS_DN	183	0.40304	2.21626	<1.00E-03	0.000856523	0.02
LY_AGING_OLD_DN	53	0.511598	2.20578	<1.00E-03	0.00100249	0.023
KANG_DOXORUBICIN_RESISTANCE_UP	51	0.510983	2.2011	<1.00E-03	0.00106438	0.025
GRAHAM_CML_QUIESCENT_VS_CML_DIVIDING_UP	22	0.635368	2.18772	<1.00E-03	0.001324	0.032
LY_AGING_MIDDLE_DN	15	0.696454	2.18143	0.00271739	0.00137489	0.034
BURTON_ADIPOGENESIS_PEAK_AT_16HR	38	0.551384	2.17727	<1.00E-03	0.00149385	0.038
FISCHER_G2_M_CELL_CYCLE	220	0.393711	2.17499	<1.00E-03	0.00146336	0.038
BENPORATH_ES_CORE_NINE_CORRELATED	86	0.442061	2.16955	<1.00E-03	0.0015437	0.041
ODONNELL_TFRC_TARGETS_DN	102	0.429376	2.16879	<1.00E-03	0.00151344	0.041
MORI_IMMATURE_B_LYMPHOCYTE_DN	86	0.442112	2.16637	<1.00E-03	0.00155425	0.043
VECCHI_GASTRIC_CANCER_EARLY_UP	364	0.363932	2.15963	<1.00E-03	0.00163124	0.046
FERREIRA_EWINGS_SARCOMA_UNSTABLE_VS_STABLE_UP	146	0.408082	2.15157	<1.00E-03	0.00166957	0.048
MOOTHA_MITOCHONDRIA	398	-0.468143	-2.09168	<1.00E-03	0.000644283	0.036
HOSHIDA_LIVER_CANCER_LATE_RECURRENCE_DN	51	-0.606017	-2.09353	<1.00E-03	0.000623011	0.034
LEE_LIVER_CANCER_MYC_DN	50	-0.602524	-2.10094	<1.00E-03	0.000544611	0.029
LIEN_BREAST_CARCINOMA_METAPLASTIC_VS_DUCTAL_DN	71	-0.573186	-2.10554	<1.00E-03	0.000500589	0.026
LUCAS_HNF4A_TARGETS_UP	55	-0.591246	-2.1139	<1.00E-03	0.000493716	0.025
DOANE_BREAST_CANCER_CLASSES_UP	52	-0.604314	-2.12491	<1.00E-03	0.000384926	0.019
SERVITJA_LIVER_HNF1A_TARGETS_DN	140	-0.526009	-2.13178	<1.00E-03	0.000374915	0.018
ACEVEDO_LIVER_TUMOR_VS_NORMAL_ADJACENT_TISSUE_DN	253	-0.496251	-2.14635	<1.00E-03	0.000150129	0.007
SUMI_HNF4A_TARGETS	23	-0.722879	-2.1572	<1.00E-03	0.00013217	0.006
HOSHIDA_LIVER_CANCER_SURVIVAL_DN	103	-0.551104	-2.16123	<1.00E-03	0.000136057	0.006
FARMER_BREAST_CANCER_CLUSTER_1	36	-0.658911	-2.16126	<1.00E-03	0.00014018	0.006
WANG_CLASSIC_ADIPOGENIC_TARGETS_OF_PPARG	23	-0.736842	-2.20775	<1.00E-03	7.23515e-05	0.003
LEE_LIVER_CANCER_E2F1_DN	54	-0.621857	-2.21087	<1.00E-03	2.48719e-05	0.001
VECCHI_GASTRIC_CANCER_EARLY_DN	257	-0.51506	-2.23977	<1.00E-03	<1.00E-03	<1.00E-03
LEE_LIVER_CANCER_ACOX1_DN	55	-0.650751	-2.28441	<1.00E-03	<1.00E-03	<1.00E-03
CHIANG_LIVER_CANCER_SUBCLASS_POLYSOMY7_UP	69	-0.620869	-2.30151	<1.00E-03	<1.00E-03	<1.00E-03
CHIANG_LIVER_CANCER_SUBCLASS_UNANNOTATED_UP	82	-0.605476	-2.34451	<1.00E-03	<1.00E-03	<1.00E-03
NAKAYAMA_SOFT_TISSUE_TUMORS_PCA2_DN	69	-0.641274	-2.35827	<1.00E-03	<1.00E-03	<1.00E-03
BOYAULT_LIVER_CANCER_SUBCLASS_G3_DN	50	-0.675817	-2.37253	<1.00E-03	<1.00E-03	<1.00E-03
VARELA_ZMPSTE24_TARGETS_DN	37	-0.710748	-2.37373	<1.00E-03	<1.00E-03	<1.00E-03
SHETH_LIVER_CANCER_VS_TXNIP_LOSS_PAM4	240	-0.553507	-2.38422	<1.00E-03	<1.00E-03	<1.00E-03
LEE_LIVER_CANCER_MYC_E2F1_DN	54	-0.676063	-2.39079	<1.00E-03	<1.00E-03	<1.00E-03
CAIRO_LIVER_DEVELOPMENT_DN	198	-0.569377	-2.40248	<1.00E-03	<1.00E-03	<1.00E-03
KIM_LIVER_CANCER_POOR_SURVIVAL_DN	42	-0.713049	-2.40471	<1.00E-03	<1.00E-03	<1.00E-03
CAIRO_HEPATOBLASTOMA_CLASSES_DN	202	-0.576288	-2.43198	<1.00E-03	<1.00E-03	<1.00E-03
PIONTEK_PKD1_TARGETS_UP	32	-0.752284	-2.43742	<1.00E-03	<1.00E-03	<1.00E-03
LEE_LIVER_CANCER_MYC_TGFA_DN	55	-0.681713	-2.44536	<1.00E-03	<1.00E-03	<1.00E-03
LEE_LIVER_CANCER_CIPROFIBRATE_DN	50	-0.707116	-2.50502	<1.00E-03	<1.00E-03	<1.00E-03
MINGUEZ_LIVER_CANCER_VASCULAR_INVASION_DN	21	-0.887292	-2.55796	<1.00E-03	<1.00E-03	<1.00E-03
YAMASHITA_LIVER_CANCER_STEM_CELL_DN	76	-0.687514	-2.59755	<1.00E-03	<1.00E-03	<1.00E-03
VILLANUEVA_LIVER_CANCER_KRT19_DN	60	-0.716599	-2.60199	<1.00E-03	<1.00E-03	<1.00E-03
LEE_LIVER_CANCER_DENA_DN	55	-0.762516	-2.69635	<1.00E-03	<1.00E-03	<1.00E-03
SU_LIVER	56	-0.754838	-2.71379	<1.00E-03	<1.00E-03	<1.00E-03
ANDERSEN_LIVER_CANCER_KRT19_DN	74	-0.720385	-2.74097	<1.00E-03	<1.00E-03	<1.00E-03
OHGUCHI_LIVER_HNF4A_TARGETS_DN	142	-0.673413	-2.75958	<1.00E-03	<1.00E-03	<1.00E-03
WOO_LIVER_CANCER_RECURRENCE_DN	77	-0.760499	-2.81048	<1.00E-03	<1.00E-03	<1.00E-03
CHIANG_LIVER_CANCER_SUBCLASS_CTNNB1_UP	145	-0.687409	-2.83808	<1.00E-03	<1.00E-03	<1.00E-03
BOYAULT_LIVER_CANCER_SUBCLASS_G123_DN	49	-0.819519	-2.9036	<1.00E-03	<1.00E-03	<1.00E-03
HOSHIDA_LIVER_CANCER_SUBCLASS_S3	255	-0.684618	-2.98329	<1.00E-03	<1.00E-03	<1.00E-03
LEE_LIVER_CANCER_SURVIVAL_UP	163	-0.73979	-3.06326	<1.00E-03	<1.00E-03	<1.00E-03
CAIRO_HEPATOBLASTOMA_DN	254	-0.715796	-3.09618	<1.00E-03	<1.00E-03	<1.00E-03
HSIAO_LIVER_SPECIFIC_GENES	244	-0.721386	-3.11926	<1.00E-03	<1.00E-03	<1.00E-03
CHIANG_LIVER_CANCER_SUBCLASS_PROLIFERATION_DN	174	-0.791277	-3.30318	<1.00E-03	<1.00E-03	<1.00E-03
RT vs. NRT
Gene set	Size	ES	NES	Nominal p value	FDR	FWER
ROSTY_CERVICAL_CANCER_PROLIFERATION_CLUSTER	132	0.54719	2.79035	<1.00E-03	<1.00E-03	<1.00E-03
KOBAYASHI_EGFR_SIGNALING_24HR_DN	233	0.501972	2.78506	<1.00E-03	<1.00E-03	<1.00E-03
WOO_LIVER_CANCER_RECURRENCE_UP	94	0.579569	2.73508	<1.00E-03	<1.00E-03	<1.00E-03
CHIANG_LIVER_CANCER_SUBCLASS_PROLIFERATION_UP	162	0.520087	2.72444	<1.00E-03	<1.00E-03	<1.00E-03
SOTIRIOU_BREAST_CANCER_GRADE_1_VS_3_UP	142	0.524937	2.67907	<1.00E-03	<1.00E-03	<1.00E-03
CROONQUIST_NRAS_SIGNALING_DN	68	0.586577	2.66091	<1.00E-03	<1.00E-03	<1.00E-03
ZHOU_CELL_CYCLE_GENES_IN_IR_RESPONSE_24HR	115	0.532439	2.64337	<1.00E-03	<1.00E-03	<1.00E-03
LIAO_METASTASIS	467	0.436954	2.57561	<1.00E-03	<1.00E-03	<1.00E-03
VILLANUEVA_LIVER_CANCER_KRT19_UP	147	0.490878	2.51954	<1.00E-03	<1.00E-03	<1.00E-03
GRAHAM_NORMAL_QUIESCENT_VS_NORMAL_DIVIDING_DN	83	0.5367	2.51032	<1.00E-03	<1.00E-03	<1.00E-03
ZHAN_MULTIPLE_MYELOMA_PR_UP	41	0.635742	2.50604	<1.00E-03	<1.00E-03	<1.00E-03
EGUCHI_CELL_CYCLE_RB1_TARGETS	22	0.708376	2.49295	<1.00E-03	<1.00E-03	<1.00E-03
ANASTASSIOU_MULTICANCER_INVASIVENESS_SIGNATURE	56	0.554295	2.44475	<1.00E-03	<1.00E-03	<1.00E-03
BURTON_ADIPOGENESIS_3	89	0.502709	2.44415	<1.00E-03	<1.00E-03	<1.00E-03
LY_AGING_OLD_DN	51	0.565573	2.42889	<1.00E-03	<1.00E-03	<1.00E-03
ZHENG_GLIOBLASTOMA_PLASTICITY_UP	201	0.450419	2.42547	<1.00E-03	<1.00E-03	<1.00E-03
BENPORATH_PROLIFERATION	137	0.460964	2.41081	<1.00E-03	<1.00E-03	<1.00E-03
GRAHAM_CML_DIVIDING_VS_NORMAL_QUIESCENT_UP	162	0.452721	2.40787	<1.00E-03	<1.00E-03	<1.00E-03
CHNG_MULTIPLE_MYELOMA_HYPERPLOID_UP	51	0.55881	2.4012	<1.00E-03	<1.00E-03	<1.00E-03
FLORIO_NEOCORTEX_BASAL_RADIAL_GLIA_DN	173	0.450785	2.39974	<1.00E-03	<1.00E-03	<1.00E-03
ANDERSEN_CHOLANGIOCARCINOMA_CLASS1	41	0.582582	2.39757	<1.00E-03	<1.00E-03	<1.00E-03
ISHIDA_E2F_TARGETS	47	0.578183	2.39576	<1.00E-03	<1.00E-03	<1.00E-03
CROONQUIST_NRAS_VS_STROMAL_STIMULATION_DN	85	0.504695	2.39525	<1.00E-03	<1.00E-03	<1.00E-03
LIAO_HAVE_SOX4_BINDING_SITES	36	0.619904	2.38588	<1.00E-03	<1.00E-03	<1.00E-03
KONG_E2F3_TARGETS	85	0.512608	2.38363	<1.00E-03	<1.00E-03	<1.00E-03
ANDERSEN_CHOLANGIOCARCINOMA_CLASS2	81	0.515317	2.38318	<1.00E-03	<1.00E-03	<1.00E-03
WHITEFORD_PEDIATRIC_CANCER_MARKERS	107	0.47296	2.38162	<1.00E-03	<1.00E-03	<1.00E-03
SARRIO_EPITHELIAL_MESENCHYMAL_TRANSITION_UP	163	0.449256	2.36517	<1.00E-03	6.45566e-05	0.001
LE_EGR2_TARGETS_UP	93	0.50085	2.36241	<1.00E-03	6.23305e-05	0.001
ZHOU_CELL_CYCLE_GENES_IN_IR_RESPONSE_6HR	77	0.504951	2.35478	<1.00E-03	6.02528e-05	0.001
LEE_EARLY_T_LYMPHOCYTE_UP	88	0.484348	2.3535	<1.00E-03	5.83092e-05	0.001
RUIZ_TNC_TARGETS_DN	132	0.465393	2.34906	<1.00E-03	5.6487e-05	0.001
BOYAULT_LIVER_CANCER_SUBCLASS_G23_UP	49	0.566446	2.34124	<1.00E-03	5.47753e-05	0.001
REN_BOUND_BY_E2F	54	0.543885	2.33878	<1.00E-03	5.31642e-05	0.001
TURASHVILI_BREAST_DUCTAL_CARCINOMA_VS_DUCTAL_NORMAL_UP	39	0.569814	2.31889	<1.00E-03	0.000150827	0.003
KAMMINGA_EZH2_TARGETS	39	0.567111	2.31604	<1.00E-03	0.000146637	0.003
DUTERTRE_ESTRADIOL_RESPONSE_24HR_UP	287	0.409549	2.31229	<1.00E-03	0.000142674	0.003
URS_ADIPOCYTE_DIFFERENTIATION_DN	27	0.622391	2.30915	<1.00E-03	0.000138919	0.003
WIEDERSCHAIN_TARGETS_OF_BMI1_AND_PCGF2	47	0.558071	2.30744	<1.00E-03	0.000135357	0.003
LY_AGING_PREMATURE_DN	26	0.626028	2.29312	<1.00E-03	0.000306336	0.007
SMID_BREAST_CANCER_LUMINAL_A_DN	15	0.751895	2.29138	<1.00E-03	0.000342401	0.008
MORI_LARGE_PRE_BII_LYMPHOCYTE_UP	83	0.482573	2.28842	<1.00E-03	0.000334249	0.008
BASAKI_YBX1_TARGETS_UP	252	0.404627	2.28316	<1.00E-03	0.000326476	0.008
MARCHINI_TRABECTEDIN_RESISTANCE_DN	40	0.561982	2.26689	<1.00E-03	0.00036008	0.009
HUPER_BREAST_BASAL_VS_LUMINAL_DN	39	0.562605	2.24751	<1.00E-03	0.000588377	0.014
RODWELL_AGING_KIDNEY_NO_BLOOD_UP	182	0.415674	2.24075	<1.00E-03	0.000613293	0.015
LY_AGING_MIDDLE_DN	15	0.717893	2.23936	<1.00E-03	0.000600244	0.015
CHIANG_LIVER_CANCER_SUBCLASS_CTNNB1_DN	161	0.434597	2.23598	<1.00E-03	0.000587739	0.015
LEE_LIVER_CANCER_SURVIVAL_DN	162	0.424602	2.23533	<1.00E-03	0.000575744	0.015
VECCHI_GASTRIC_CANCER_EARLY_UP	353	0.386808	2.23338	<1.00E-03	0.000564229	0.015
SMID_BREAST_CANCER_BASAL_UP	431	0.373109	2.22283	<1.00E-03	0.000759398	0.021
CROONQUIST_IL6_DEPRIVATION_DN	92	0.461166	2.22269	<1.00E-03	0.000744794	0.021
NAKAYAMA_SOFT_TISSUE_TUMORS_PCA2_UP	64	0.50314	2.22134	<1.00E-03	0.000730741	0.021
WU_APOPTOSIS_BY_CDKN1A_VIA_TP53	48	0.529568	2.22054	<1.00E-03	0.000717209	0.021
QI_PLASMACYTOMA_DN	89	0.474929	2.21801	<1.00E-03	0.000704169	0.021
MORI_IMMATURE_B_LYMPHOCYTE_DN	87	0.465933	2.21527	<1.00E-03	0.00075465	0.023
ODONNELL_TFRC_TARGETS_DN	102	0.453225	2.21342	<1.00E-03	0.00074141	0.023
CERVERA_SDHB_TARGETS_1_UP	70	0.475871	2.21035	<1.00E-03	0.000728627	0.023
BYSTROEM_CORRELATED_WITH_IL5_UP	30	0.582138	2.2082	<1.00E-03	0.000802311	0.026
CHICAS_RB1_TARGETS_GROWING	205	0.403278	2.19725	<1.00E-03	0.000845842	0.028
PUJANA_BREAST_CANCER_WITH_BRCA1_MUTATED_UP	55	0.509882	2.18507	<1.00E-03	0.00100526	0.034
NADERI_BREAST_CANCER_PROGNOSIS_UP	37	0.557144	2.17971	<1.00E-03	0.00107371	0.037
TURASHVILI_BREAST_LOBULAR_CARCINOMA_VS_LOBULAR_NORMAL_DN	67	0.475503	2.17087	<1.00E-03	0.0012246	0.043
BURTON_ADIPOGENESIS_PEAK_AT_24HR	40	0.533585	2.16959	0.00308642	0.00123092	0.044
VECCHI_GASTRIC_CANCER_ADVANCED_VS_EARLY_UP	142	0.41573	2.16395	<1.00E-03	0.00123863	0.045
TURASHVILI_BREAST_LOBULAR_CARCINOMA_VS_DUCTAL_NORMAL_UP	63	0.497299	2.16181	<1.00E-03	0.00121986	0.045
YU_MYC_TARGETS_UP	41	0.526496	2.15511	<1.00E-03	0.00127799	0.048
KIM_LIVER_CANCER_POOR_SURVIVAL_DN	42	-0.571344	-2.09845	<1.00E-03	0.00141225	0.044
CHIANG_LIVER_CANCER_SUBCLASS_UNANNOTATED_UP	80	-0.515782	-2.13818	<1.00E-03	0.000675029	0.02
LEE_LIVER_CANCER_CIPROFIBRATE_DN	49	-0.585049	-2.17646	<1.00E-03	0.000248229	0.007
BOYAULT_LIVER_CANCER_SUBCLASS_G6_UP	53	-0.578407	-2.19338	<1.00E-03	0.00026202	0.007
PIONTEK_PKD1_TARGETS_UP	32	-0.662372	-2.23001	<1.00E-03	0.000198863	0.005
MINGUEZ_LIVER_CANCER_VASCULAR_INVASION_DN	21	-0.747164	-2.28598	<1.00E-03	0.000126772	0.003
OHGUCHI_LIVER_HNF4A_TARGETS_DN	137	-0.522053	-2.3391	<1.00E-03	0.000135223	0.003
SU_LIVER	56	-0.614694	-2.34045	<1.00E-03	0.000144882	0.003
LEE_LIVER_CANCER_DENA_DN	55	-0.635665	-2.45283	<1.00E-03	<1.00E-03	<1.00E-03
YAMASHITA_LIVER_CANCER_STEM_CELL_DN	74	-0.618816	-2.47509	<1.00E-03	<1.00E-03	<1.00E-03
BOYAULT_LIVER_CANCER_SUBCLASS_G123_DN	49	-0.659466	-2.48392	<1.00E-03	<1.00E-03	<1.00E-03
CAIRO_HEPATOBLASTOMA_DN	245	-0.519985	-2.50787	<1.00E-03	<1.00E-03	<1.00E-03
VILLANUEVA_LIVER_CANCER_KRT19_DN	60	-0.647058	-2.51969	<1.00E-03	<1.00E-03	<1.00E-03
HOSHIDA_LIVER_CANCER_SUBCLASS_S3	252	-0.535069	-2.55872	<1.00E-03	<1.00E-03	<1.00E-03
CHIANG_LIVER_CANCER_SUBCLASS_INTERFERON_DN	44	-0.716898	-2.62679	<1.00E-03	<1.00E-03	<1.00E-03
HSIAO_LIVER_SPECIFIC_GENES	241	-0.554288	-2.66404	<1.00E-03	<1.00E-03	<1.00E-03
ANDERSEN_LIVER_CANCER_KRT19_DN	73	-0.662842	-2.68215	<1.00E-03	<1.00E-03	<1.00E-03
WOO_LIVER_CANCER_RECURRENCE_DN	77	-0.671443	-2.72914	<1.00E-03	<1.00E-03	<1.00E-03
LEE_LIVER_CANCER_SURVIVAL_UP	160	-0.658437	-2.99394	<1.00E-03	<1.00E-03	<1.00E-03
CHIANG_LIVER_CANCER_SUBCLASS_CTNNB1_UP	139	-0.669909	-3.01452	<1.00E-03	<1.00E-03	<1.00E-03
CHIANG_LIVER_CANCER_SUBCLASS_PROLIFERATION_DN	173	-0.67636	-3.09276	<1.00E-03	<1.00E-03	<1.00E-03
PT vs. RT
Gene set	Size	ES	NES	Nominal p value	FDR	FWER
CHIANG_LIVER_CANCER_SUBCLASS_PROLIFERATION_DN	170	-0.711227	-3.75085	<1.00E-03	<1.00E-03	<1.00E-03
CAIRO_HEPATOBLASTOMA_DN	239	-0.658108	-3.58692	<1.00E-03	<1.00E-03	<1.00E-03
HSIAO_LIVER_SPECIFIC_GENES	239	-0.638885	-3.50946	<1.00E-03	<1.00E-03	<1.00E-03
HOSHIDA_LIVER_CANCER_SUBCLASS_S3	250	-0.589714	-3.24683	<1.00E-03	<1.00E-03	<1.00E-03
SU_LIVER	56	-0.738856	-3.13129	<1.00E-03	<1.00E-03	<1.00E-03
LEE_LIVER_CANCER_SURVIVAL_UP	156	-0.609714	-3.08772	<1.00E-03	<1.00E-03	<1.00E-03
OHGUCHI_LIVER_HNF4A_TARGETS_DN	134	-0.59212	-3.0301	<1.00E-03	<1.00E-03	<1.00E-03
WOO_LIVER_CANCER_RECURRENCE_DN	74	-0.652895	-2.93236	<1.00E-03	<1.00E-03	<1.00E-03
BOYAULT_LIVER_CANCER_SUBCLASS_G123_DN	49	-0.688735	-2.85981	<1.00E-03	<1.00E-03	<1.00E-03
LEE_LIVER_CANCER_DENA_DN	55	-0.655628	-2.8086	<1.00E-03	<1.00E-03	<1.00E-03
YAMASHITA_LIVER_CANCER_STEM_CELL_DN	74	-0.61446	-2.76564	<1.00E-03	<1.00E-03	<1.00E-03
LEE_LIVER_CANCER_MYC_TGFA_DN	54	-0.645933	-2.76476	<1.00E-03	<1.00E-03	<1.00E-03
ANDERSEN_LIVER_CANCER_KRT19_DN	73	-0.611748	-2.75034	<1.00E-03	<1.00E-03	<1.00E-03
CAIRO_LIVER_DEVELOPMENT_DN	194	-0.525295	-2.74087	<1.00E-03	<1.00E-03	<1.00E-03
CAIRO_HEPATOBLASTOMA_CLASSES_DN	194	-0.50357	-2.69149	<1.00E-03	<1.00E-03	<1.00E-03
LEE_LIVER_CANCER_MYC_E2F1_DN	52	-0.642687	-2.67174	<1.00E-03	<1.00E-03	<1.00E-03
KIM_LIVER_CANCER_POOR_SURVIVAL_DN	42	-0.653655	-2.64036	<1.00E-03	<1.00E-03	<1.00E-03
KIM_RESPONSE_TO_TSA_AND_DECITABINE_UP	84	-0.561499	-2.60098	<1.00E-03	<1.00E-03	<1.00E-03
LEE_LIVER_CANCER_E2F1_DN	52	-0.628582	-2.58825	<1.00E-03	<1.00E-03	<1.00E-03
NAKAYAMA_SOFT_TISSUE_TUMORS_PCA2_DN	65	-0.577092	-2.57976	<1.00E-03	<1.00E-03	<1.00E-03
MINGUEZ_LIVER_CANCER_VASCULAR_INVASION_DN	21	-0.758899	-2.56471	<1.00E-03	<1.00E-03	<1.00E-03
BERTUCCI_INVASIVE_CARCINOMA_DUCTAL_VS_LOBULAR_DN	35	-0.662907	-2.49943	<1.00E-03	<1.00E-03	<1.00E-03
LEE_LIVER_CANCER_CIPROFIBRATE_DN	49	-0.596154	-2.47431	<1.00E-03	<1.00E-03	<1.00E-03
LEE_LIVER_CANCER_ACOX1_DN	53	-0.600179	-2.47241	<1.00E-03	<1.00E-03	<1.00E-03
CHIANG_LIVER_CANCER_SUBCLASS_POLYSOMY7_UP	65	-0.558402	-2.46523	<1.00E-03	<1.00E-03	<1.00E-03
WANG_CLASSIC_ADIPOGENIC_TARGETS_OF_PPARG	22	-0.734937	-2.44385	<1.00E-03	<1.00E-03	<1.00E-03
ACEVEDO_LIVER_CANCER_DN	489	-0.411506	-2.43775	<1.00E-03	<1.00E-03	<1.00E-03
VILLANUEVA_LIVER_CANCER_KRT19_DN	58	-0.561148	-2.43185	<1.00E-03	4.71546e-05	0.001
VARELA_ZMPSTE24_TARGETS_DN	37	-0.626758	-2.40599	<1.00E-03	9.12449e-05	0.002
SHETH_LIVER_CANCER_VS_TXNIP_LOSS_PAM4	230	-0.440594	-2.3968	<1.00E-03	8.82034e-05	0.002
MOOTHA_FFA_OXYDATION	23	-0.697429	-2.37909	<1.00E-03	8.53581e-05	0.002
ACEVEDO_LIVER_TUMOR_VS_NORMAL_ADJACENT_TISSUE_DN	242	-0.434193	-2.37796	<1.00E-03	8.26907e-05	0.002
SMID_BREAST_CANCER_NORMAL_LIKE_UP	363	-0.41846	-2.37743	<1.00E-03	8.01849e-05	0.002
VECCHI_GASTRIC_CANCER_EARLY_DN	226	-0.430155	-2.35771	<1.00E-03	0.000114125	0.003
SERVITJA_LIVER_HNF1A_TARGETS_DN	136	-0.455583	-2.32352	<1.00E-03	0.000183561	0.005
BOYAULT_LIVER_CANCER_SUBCLASS_G3_DN	50	-0.555477	-2.31806	<1.00E-03	0.000178462	0.005
CHIANG_LIVER_CANCER_SUBCLASS_CTNNB1_UP	135	-0.444726	-2.24533	<1.00E-03	0.000311166	0.009
SMID_BREAST_CANCER_RELAPSE_IN_LUNG_DN	25	-0.622101	-2.22055	<1.00E-03	0.000472546	0.014
STEGER_ADIPOGENESIS_UP	16	-0.711528	-2.20343	<1.00E-03	0.00062466	0.019
MOOTHA_MITOCHONDRIA	394	-0.380875	-2.19899	<1.00E-03	0.000609043	0.019
PIONTEK_PKD1_TARGETS_UP	31	-0.580132	-2.19637	<1.00E-03	0.000625	0.02
SENGUPTA_NASOPHARYNGEAL_CARCINOMA_WITH_LMP1_DN	86	-0.459151	-2.17347	<1.00E-03	0.000982182	0.031
WENG_POR_TARGETS_GLOBAL_DN	22	-0.625908	-2.16029	<1.00E-03	0.00119784	0.039
CADWELL_ATG16L1_TARGETS_UP	68	-0.490324	-2.15944	<1.00E-03	0.00117061	0.039
LI_WILMS_TUMOR_VS_FETAL_KIDNEY_1_DN	144	0.445881	2.13952	<1.00E-03	0.00543337	0.033
KONG_E2F3_TARGETS	85	0.493591	2.16284	<1.00E-03	0.00381627	0.018
NIKOLSKY_BREAST_CANCER_8P12_P11_AMPLICON	32	0.608552	2.18646	<1.00E-03	0.00321941	0.011
MARTINEZ_RESPONSE_TO_TRABECTEDIN	46	0.584591	2.25403	<1.00E-03	0.00160648	0.004
VILLANUEVA_LIVER_CANCER_KRT19_UP	149	0.475393	2.32786	<1.00E-03	0.000803359	0.001
Abbreviation: ES, enrichment score; NES, normalized enrichment score; FDR, false discovery rate; FWER, familywise error rate.
