# Supplementary material for: circGLS2 inhibits hepatocellular carcinoma recurrence via regulating hsa-miR-222-3p–PTEN–AKT signaling
Source: Signal Transduct Target Ther. 2023 Feb 17;8:67. doi: 10.1038/s41392-022-01275-6 (PMC9935627; doi:10.1038/s41392-022-01275-6)
Supplement: Supplementary file 4 — Supplementary Table S4 [file 41392_2022_1275_MOESM4_ESM.xlsx]

## Sheet: Supplementary Table 4
Table S4. Gene sets enriched by circGLS2.
Gene set	Size	ES	NES	Nominal p value	FDR	FWER
CAIRO_HEPATOBLASTOMA_DN	256	0.792261	3.83965	<1.00E-03	<1.00E-03	<1.00E-03
CHIANG_LIVER_CANCER_SUBCLASS_PROLIFERATION_DN	173	0.788916	3.70606	<1.00E-03	<1.00E-03	<1.00E-03
HOSHIDA_LIVER_CANCER_SUBCLASS_S3	258	0.734587	3.62514	<1.00E-03	<1.00E-03	<1.00E-03
HSIAO_LIVER_SPECIFIC_GENES	244	0.731944	3.54144	<1.00E-03	<1.00E-03	<1.00E-03
BOYAULT_LIVER_CANCER_SUBCLASS_G123_DN	49	0.859528	3.32066	<1.00E-03	<1.00E-03	<1.00E-03
WOO_LIVER_CANCER_RECURRENCE_DN	77	0.745395	3.12976	<1.00E-03	<1.00E-03	<1.00E-03
BOYAULT_LIVER_CANCER_SUBCLASS_G3_DN	52	0.799121	3.10482	<1.00E-03	<1.00E-03	<1.00E-03
LEE_LIVER_CANCER_SURVIVAL_UP	173	0.659322	3.10296	<1.00E-03	<1.00E-03	<1.00E-03
ACEVEDO_LIVER_TUMOR_VS_NORMAL_ADJACENT_TISSUE_DN	256	0.629052	3.07862	<1.00E-03	<1.00E-03	<1.00E-03
ANDERSEN_LIVER_CANCER_KRT19_DN	75	0.731706	3.07343	<1.00E-03	<1.00E-03	<1.00E-03
CAIRO_HEPATOBLASTOMA_CLASSES_DN	207	0.61914	2.93589	<1.00E-03	<1.00E-03	<1.00E-03
OHGUCHI_LIVER_HNF4A_TARGETS_DN	156	0.633178	2.93193	<1.00E-03	<1.00E-03	<1.00E-03
VILLANUEVA_LIVER_CANCER_KRT19_DN	65	0.718892	2.91767	<1.00E-03	<1.00E-03	<1.00E-03
YAMASHITA_LIVER_CANCER_STEM_CELL_DN	76	0.70128	2.90451	<1.00E-03	<1.00E-03	<1.00E-03
SU_LIVER	57	0.723829	2.88001	<1.00E-03	<1.00E-03	<1.00E-03
CAIRO_LIVER_DEVELOPMENT_DN	213	0.591424	2.8346	<1.00E-03	<1.00E-03	<1.00E-03
CHIANG_LIVER_CANCER_SUBCLASS_UNANNOTATED_UP	82	0.665555	2.83422	<1.00E-03	<1.00E-03	<1.00E-03
SMID_BREAST_CANCER_NORMAL_LIKE_UP	443	0.553363	2.81947	<1.00E-03	<1.00E-03	<1.00E-03
MINGUEZ_LIVER_CANCER_VASCULAR_INVASION_DN	21	0.86577	2.75037	<1.00E-03	<1.00E-03	<1.00E-03
LEE_LIVER_CANCER_MYC_TGFA_DN	64	0.675609	2.70322	<1.00E-03	<1.00E-03	<1.00E-03
FARMER_BREAST_CANCER_CLUSTER_1	37	0.730416	2.66845	<1.00E-03	<1.00E-03	<1.00E-03
BOYAULT_LIVER_CANCER_SUBCLASS_G1_DN	38	0.722891	2.64908	<1.00E-03	<1.00E-03	<1.00E-03
LEE_LIVER_CANCER_MYC_E2F1_DN	64	0.65932	2.64587	<1.00E-03	<1.00E-03	<1.00E-03
LEE_LIVER_CANCER_DENA_DN	73	0.636897	2.63839	<1.00E-03	<1.00E-03	<1.00E-03
DELYS_THYROID_CANCER_DN	228	0.547302	2.61631	<1.00E-03	<1.00E-03	<1.00E-03
CHIANG_LIVER_CANCER_SUBCLASS_POLYSOMY7_UP	74	0.621583	2.60333	<1.00E-03	<1.00E-03	<1.00E-03
SHETH_LIVER_CANCER_VS_TXNIP_LOSS_PAM4	270	0.529465	2.60315	<1.00E-03	<1.00E-03	<1.00E-03
KIM_LIVER_CANCER_POOR_SURVIVAL_DN	42	0.697891	2.5845	<1.00E-03	<1.00E-03	<1.00E-03
LEE_LIVER_CANCER_ACOX1_DN	65	0.63352	2.57971	<1.00E-03	<1.00E-03	<1.00E-03
HOSHIDA_LIVER_CANCER_SURVIVAL_DN	110	0.577325	2.57557	<1.00E-03	<1.00E-03	<1.00E-03
LEE_LIVER_CANCER_E2F1_DN	62	0.635625	2.57204	<1.00E-03	<1.00E-03	<1.00E-03
VECCHI_GASTRIC_CANCER_EARLY_DN	335	0.512465	2.55761	<1.00E-03	<1.00E-03	<1.00E-03
WALLACE_PROSTATE_CANCER_RACE_UP	270	0.519398	2.5563	<1.00E-03	<1.00E-03	<1.00E-03
IIZUKA_LIVER_CANCER_PROGRESSION_G2_G3_UP	26	0.733143	2.48789	<1.00E-03	<1.00E-03	<1.00E-03
SERVITJA_LIVER_HNF1A_TARGETS_DN	156	0.535757	2.47669	<1.00E-03	<1.00E-03	<1.00E-03
LEE_LIVER_CANCER_CIPROFIBRATE_DN	63	0.612396	2.47337	<1.00E-03	<1.00E-03	<1.00E-03
WINTER_HYPOXIA_DN	46	0.644576	2.45734	<1.00E-03	<1.00E-03	<1.00E-03
BURTON_ADIPOGENESIS_6	181	0.518135	2.44163	<1.00E-03	<1.00E-03	<1.00E-03
DAUER_STAT3_TARGETS_DN	45	0.644237	2.43397	<1.00E-03	<1.00E-03	<1.00E-03
NAKAYAMA_SOFT_TISSUE_TUMORS_PCA1_UP	75	0.579249	2.41601	<1.00E-03	<1.00E-03	<1.00E-03
VARELA_ZMPSTE24_TARGETS_DN	40	0.65655	2.41582	<1.00E-03	<1.00E-03	<1.00E-03
MOSERLE_IFNA_RESPONSE	30	0.695514	2.39175	<1.00E-03	<1.00E-03	<1.00E-03
NAKAYAMA_SOFT_TISSUE_TUMORS_PCA2_DN	80	0.571205	2.38538	<1.00E-03	<1.00E-03	<1.00E-03
MOOTHA_FFA_OXYDATION	23	0.720669	2.37379	<1.00E-03	<1.00E-03	<1.00E-03
JAATINEN_HEMATOPOIETIC_STEM_CELL_DN	225	0.494005	2.37186	<1.00E-03	<1.00E-03	<1.00E-03
ACEVEDO_NORMAL_TISSUE_ADJACENT_TO_LIVER_TUMOR_DN	338	0.473369	2.371	<1.00E-03	<1.00E-03	<1.00E-03
LEE_LIVER_CANCER_MYC_DN	59	0.586862	2.34153	<1.00E-03	<1.00E-03	<1.00E-03
RODRIGUES_THYROID_CARCINOMA_ANAPLASTIC_DN	495	0.455561	2.33265	<1.00E-03	<1.00E-03	<1.00E-03
LANDIS_ERBB2_BREAST_PRENEOPLASTIC_DN	56	0.574643	2.31509	<1.00E-03	<1.00E-03	<1.00E-03
SANSOM_APC_TARGETS_DN	331	0.465759	2.31307	<1.00E-03	<1.00E-03	<1.00E-03
LEE_EARLY_T_LYMPHOCYTE_DN	56	0.580035	2.29858	<1.00E-03	<1.00E-03	<1.00E-03
PIONTEK_PKD1_TARGETS_UP	36	0.639274	2.28473	<1.00E-03	1.73213e-05	0.001
SANA_RESPONSE_TO_IFNG_UP	72	0.542315	2.26787	<1.00E-03	1.69945e-05	0.001
IIZUKA_LIVER_CANCER_PROGRESSION_L1_G1_UP	20	0.72534	2.26686	<1.00E-03	1.66798e-05	0.001
MOOTHA_HUMAN_MITODB_6_2002	402	0.44655	2.26435	<1.00E-03	3.27531e-05	0.002
WONG_ENDMETRIUM_CANCER_DN	72	0.542153	2.26284	<1.00E-03	3.21682e-05	0.002
BOYAULT_LIVER_CANCER_SUBCLASS_G12_DN	15	0.770088	2.25764	<1.00E-03	3.16038e-05	0.002
HECKER_IFNB1_TARGETS	90	0.524963	2.25751	<1.00E-03	3.10589e-05	0.002
MORI_MATURE_B_LYMPHOCYTE_UP	81	0.533239	2.25349	<1.00E-03	3.05325e-05	0.002
LANDIS_ERBB2_BREAST_TUMORS_324_DN	142	0.494534	2.2506	<1.00E-03	4.48924e-05	0.003
ODONNELL_TARGETS_OF_MYC_AND_TFRC_UP	74	0.542011	2.24995	<1.00E-03	4.41564e-05	0.003
LINDGREN_BLADDER_CANCER_CLUSTER_2B	369	0.442748	2.23032	<1.00E-03	4.34442e-05	0.003
LANDIS_BREAST_CANCER_PROGRESSION_DN	69	0.53449	2.22776	<1.00E-03	4.27546e-05	0.003
WANG_RECURRENT_LIVER_CANCER_DN	16	0.749032	2.20945	<1.00E-03	7.00362e-05	0.005
BAELDE_DIABETIC_NEPHROPATHY_UP	88	0.514415	2.20766	<1.00E-03	6.89587e-05	0.005
COULOUARN_TEMPORAL_TGFB1_SIGNATURE_DN	130	0.485464	2.20483	<1.00E-03	6.79139e-05	0.005
WENG_POR_TARGETS_LIVER_DN	22	0.683799	2.20305	<1.00E-03	6.69003e-05	0.005
LEE_DIFFERENTIATING_T_LYMPHOCYTE	180	0.474904	2.19603	<1.00E-03	6.59165e-05	0.005
SMID_BREAST_CANCER_LUMINAL_A_UP	83	0.514014	2.19602	<1.00E-03	6.49612e-05	0.005
SCHAEFFER_PROSTATE_DEVELOPMENT_48HR_UP	407	0.432706	2.19339	<1.00E-03	6.40331e-05	0.005
SABATES_COLORECTAL_ADENOMA_DN	269	0.447785	2.19043	<1.00E-03	8.83823e-05	0.007
BOSCO_INTERFERON_INDUCED_ANTIVIRAL_MODULE	74	0.514152	2.18816	<1.00E-03	9.95205e-05	0.008
YANG_BREAST_CANCER_ESR1_LASER_UP	29	0.633108	2.18162	<1.00E-03	0.000110533	0.009
MOOTHA_MITOCHONDRIA	417	0.428593	2.17238	<1.00E-03	0.000145226	0.012
MCLACHLAN_DENTAL_CARIES_UP	234	0.449532	2.17205	<1.00E-03	0.00014329	0.012
HUANG_GATA2_TARGETS_UP	144	0.471805	2.16974	<1.00E-03	0.000141405	0.012
WUNDER_INFLAMMATORY_RESPONSE_AND_CHOLESTEROL_UP	57	0.539636	2.16895	<1.00E-03	0.000139568	0.012
ALTEMEIER_RESPONSE_TO_LPS_WITH_MECHANICAL_VENTILATION	122	0.476832	2.1585	<1.00E-03	0.000160862	0.014
SOTIRIOU_BREAST_CANCER_GRADE_1_VS_3_DN	50	0.554166	2.15646	<1.00E-03	0.000158826	0.014
SWEET_LUNG_CANCER_KRAS_DN	387	0.425116	2.14922	<1.00E-03	0.000179251	0.016
YAMASHITA_LIVER_CANCER_WITH_EPCAM_DN	16	0.709489	2.14727	<1.00E-03	0.000188019	0.017
FLECHNER_BIOPSY_KIDNEY_TRANSPLANT_REJECTED_VS_OK_UP	86	0.500792	2.13643	<1.00E-03	0.000229242	0.021
DEURIG_T_CELL_PROLYMPHOCYTIC_LEUKEMIA_DN	299	0.432018	2.13592	<1.00E-03	0.00022648	0.021
YAO_TEMPORAL_RESPONSE_TO_PROGESTERONE_CLUSTER_0	67	0.519715	2.1315	<1.00E-03	0.000255271	0.024
BRACHAT_RESPONSE_TO_CISPLATIN	22	0.668744	2.13126	<1.00E-03	0.000252268	0.024
MOOTHA_VOXPHOS	71	0.516406	2.12901	<1.00E-03	0.000249335	0.024
HOSHIDA_LIVER_CANCER_LATE_RECURRENCE_DN	65	0.528805	2.12618	<1.00E-03	0.000246469	0.024
WONG_MITOCHONDRIA_GENE_MODULE	203	0.448248	2.12324	<1.00E-03	0.000243668	0.024
RUTELLA_RESPONSE_TO_CSF2RB_AND_IL4_DN	314	0.429093	2.12204	<1.00E-03	0.00024093	0.024
CHIANG_LIVER_CANCER_SUBCLASS_CTNNB1_UP	165	0.453145	2.12177	<1.00E-03	0.000238253	0.024
WAKABAYASHI_ADIPOGENESIS_PPARG_RXRA_BOUND_WITH_H4K20ME1_MARK	139	0.46298	2.11979	<1.00E-03	0.000255416	0.026
BOCHKIS_FOXA2_TARGETS	395	0.418609	2.10696	<1.00E-03	0.000330405	0.034
BROWNE_INTERFERON_RESPONSIVE_GENES	65	0.523502	2.10027	<1.00E-03	0.000384874	0.04
TAKEDA_TARGETS_OF_NUP98_HOXA9_FUSION_3D_UP	171	0.444314	2.09109	<1.00E-03	0.000466429	0.048
WU_SILENCED_BY_METHYLATION_IN_BLADDER_CANCER	47	0.552648	2.08941	<1.00E-03	0.000461519	0.048
WELCSH_BRCA1_TARGETS_DN	139	-0.397378	-2.17385	<1.00E-03	0.000408702	0.049
PAL_PRMT5_TARGETS_UP	189	-0.370779	-2.18101	<1.00E-03	0.000378791	0.045
GRASEMANN_RETINOBLASTOMA_WITH_6P_AMPLIFICATION	15	-0.674725	-2.18768	<1.00E-03	0.000356385	0.042
DUTERTRE_ESTRADIOL_RESPONSE_6HR_UP	224	-0.363183	-2.19512	<1.00E-03	0.000333132	0.039
SCIBETTA_KDM5B_TARGETS_DN	77	-0.444473	-2.19852	<1.00E-03	0.00032703	0.038
WANG_RECURRENT_LIVER_CANCER_UP	20	-0.60924	-2.20412	<1.00E-03	0.000312222	0.036
TARTE_PLASMA_CELL_VS_PLASMABLAST_DN	297	-0.362888	-2.22619	<1.00E-03	0.000237294	0.028
MODY_HIPPOCAMPUS_NEONATAL	32	-0.549064	-2.22724	<1.00E-03	0.000238786	0.028
KAPOSI_LIVER_CANCER_MET_UP	18	-0.645545	-2.22793	<1.00E-03	0.000240298	0.028
ZHANG_BREAST_CANCER_PROGENITORS_UP	408	-0.3538	-2.23305	<1.00E-03	0.000241828	0.028
RICKMAN_TUMOR_DIFFERENTIATED_MODERATELY_VS_POORLY_DN	16	-0.678561	-2.24054	<1.00E-03	0.000216964	0.025
WAKASUGI_HAVE_ZNF143_BINDING_SITES	58	-0.476118	-2.24381	<1.00E-03	0.000218364	0.025
DANG_MYC_TARGETS_UP	126	-0.416247	-2.24802	<1.00E-03	0.000219782	0.025
BENPORATH_ES_2	39	-0.531355	-2.25356	<1.00E-03	0.000202662	0.023
YAO_TEMPORAL_RESPONSE_TO_PROGESTERONE_CLUSTER_11	95	-0.440985	-2.26206	<1.00E-03	0.000203995	0.023
RICKMAN_TUMOR_DIFFERENTIATED_WELL_VS_POORLY_UP	227	-0.380852	-2.27018	<1.00E-03	0.000187167	0.021
GOLDRATH_ANTIGEN_RESPONSE	336	-0.364401	-2.27812	<1.00E-03	0.000179394	0.02
SU_TESTIS	70	-0.4689	-2.30166	<1.00E-03	0.000135197	0.015
SLEBOS_HEAD_AND_NECK_CANCER_WITH_HPV_UP	71	-0.474756	-2.30191	<1.00E-03	0.00013611	0.015
ANDERSEN_CHOLANGIOCARCINOMA_CLASS2	169	-0.397589	-2.30852	<1.00E-03	0.00011856	0.013
MORI_MATURE_B_LYMPHOCYTE_DN	70	-0.473303	-2.31083	<1.00E-03	0.000119372	0.013
SANSOM_APC_TARGETS_REQUIRE_MYC	208	-0.394829	-2.32563	<1.00E-03	0.000111019	0.012
HOSHIDA_LIVER_CANCER_SUBCLASS_S2	112	-0.437557	-2.32931	<1.00E-03	0.000102393	0.011
YU_BAP1_TARGETS	29	-0.593579	-2.34033	<1.00E-03	7.59457e-05	0.008
VANTVEER_BREAST_CANCER_POOR_PROGNOSIS	56	-0.510649	-2.35578	<1.00E-03	6.75289e-05	0.007
WHITFIELD_CELL_CYCLE_G1_S	123	-0.445231	-2.38658	<1.00E-03	4.91816e-05	0.005
NAKAMURA_CANCER_MICROENVIRONMENT_DN	45	-0.541223	-2.38897	<1.00E-03	4.95329e-05	0.005
SHIPP_DLBCL_VS_FOLLICULAR_LYMPHOMA_UP	44	-0.545675	-2.39198	<1.00E-03	3.95207e-05	0.004
ZHENG_GLIOBLASTOMA_PLASTICITY_UP	231	-0.400876	-2.39924	<1.00E-03	3.98071e-05	0.004
BHATTACHARYA_EMBRYONIC_STEM_CELL	79	-0.484962	-2.41247	<1.00E-03	4.00976e-05	0.004
WEST_ADRENOCORTICAL_TUMOR_MARKERS_UP	22	-0.664841	-2.46236	<1.00E-03	3.01472e-05	0.003
AFFAR_YY1_TARGETS_DN	240	-0.420027	-2.46242	<1.00E-03	3.03705e-05	0.003
CHIANG_LIVER_CANCER_SUBCLASS_UNANNOTATED_DN	186	-0.420135	-2.46334	<1.00E-03	3.05972e-05	0.003
GINESTIER_BREAST_CANCER_ZNF217_AMPLIFIED_DN	311	-0.404201	-2.46636	<1.00E-03	3.08272e-05	0.003
PETROVA_PROX1_TARGETS_UP	25	-0.654064	-2.47229	<1.00E-03	3.10607e-05	0.003
PYEON_HPV_POSITIVE_TUMORS_UP	86	-0.491362	-2.49618	<1.00E-03	2.08801e-05	0.002
GRADE_COLON_AND_RECTAL_CANCER_UP	286	-0.40473	-2.49717	<1.00E-03	2.10407e-05	0.002
LE_NEURONAL_DIFFERENTIATION_DN	18	-0.724782	-2.49952	<1.00E-03	2.12038e-05	0.002
JOHANSSON_GLIOMAGENESIS_BY_PDGFB_UP	53	-0.522723	-2.50725	<1.00E-03	2.13695e-05	0.002
SHEPARD_CRUSH_AND_BURN_MUTANT_DN	174	-0.444461	-2.51736	<1.00E-03	2.15377e-05	0.002
WHITFIELD_CELL_CYCLE_S	142	-0.444411	-2.5188	<1.00E-03	2.17087e-05	0.002
CHICAS_RB1_TARGETS_GROWING	232	-0.423263	-2.5283	<1.00E-03	1.11664e-05	0.001
NIKOLSKY_BREAST_CANCER_1Q21_AMPLICON	37	-0.60097	-2.53119	<1.00E-03	<1.00E-03	<1.00E-03
DELPUECH_FOXO3_TARGETS_DN	38	-0.595782	-2.53437	<1.00E-03	<1.00E-03	<1.00E-03
LINDGREN_BLADDER_CANCER_CLUSTER_1_DN	364	-0.409276	-2.54942	<1.00E-03	<1.00E-03	<1.00E-03
PYEON_CANCER_HEAD_AND_NECK_VS_CERVICAL_UP	176	-0.44579	-2.55763	<1.00E-03	<1.00E-03	<1.00E-03
GARGALOVIC_RESPONSE_TO_OXIDIZED_PHOSPHOLIPIDS_TURQUOISE_DN	54	-0.551986	-2.56138	<1.00E-03	<1.00E-03	<1.00E-03
KAUFFMANN_DNA_REPLICATION_GENES	145	-0.471699	-2.57273	<1.00E-03	<1.00E-03	<1.00E-03
BENPORATH_ES_CORE_NINE_CORRELATED	97	-0.49446	-2.57567	<1.00E-03	<1.00E-03	<1.00E-03
BENPORATH_ES_1	362	-0.414166	-2.58896	<1.00E-03	<1.00E-03	<1.00E-03
LY_AGING_PREMATURE_DN	30	-0.656401	-2.59571	<1.00E-03	<1.00E-03	<1.00E-03
ACEVEDO_LIVER_CANCER_WITH_H3K9ME3_DN	109	-0.487187	-2.63605	<1.00E-03	<1.00E-03	<1.00E-03
PUJANA_BREAST_CANCER_LIT_INT_NETWORK	98	-0.495645	-2.6445	<1.00E-03	<1.00E-03	<1.00E-03
SIMBULAN_PARP1_TARGETS_DN	17	-0.786243	-2.64968	<1.00E-03	<1.00E-03	<1.00E-03
GEORGES_CELL_CYCLE_MIR192_TARGETS	59	-0.565831	-2.65699	<1.00E-03	<1.00E-03	<1.00E-03
RIZ_ERYTHROID_DIFFERENTIATION	79	-0.523378	-2.65928	<1.00E-03	<1.00E-03	<1.00E-03
BURTON_ADIPOGENESIS_PEAK_AT_16HR	41	-0.613591	-2.66464	<1.00E-03	<1.00E-03	<1.00E-03
FOURNIER_ACINAR_DEVELOPMENT_LATE_DN	21	-0.74681	-2.66804	<1.00E-03	<1.00E-03	<1.00E-03
GARCIA_TARGETS_OF_FLI1_AND_DAX1_DN	159	-0.477527	-2.67073	<1.00E-03	<1.00E-03	<1.00E-03
STEIN_ESRRA_TARGETS_RESPONSIVE_TO_ESTROGEN_DN	39	-0.624094	-2.6945	<1.00E-03	<1.00E-03	<1.00E-03
NADERI_BREAST_CANCER_PROGNOSIS_UP	49	-0.581706	-2.69458	<1.00E-03	<1.00E-03	<1.00E-03
MORI_EMU_MYC_LYMPHOMA_BY_ONSET_TIME_UP	103	-0.510053	-2.70679	<1.00E-03	<1.00E-03	<1.00E-03
SCIAN_CELL_CYCLE_TARGETS_OF_TP53_AND_TP73_DN	21	-0.751478	-2.71429	<1.00E-03	<1.00E-03	<1.00E-03
WHITFIELD_CELL_CYCLE_G2_M	190	-0.464358	-2.72505	<1.00E-03	<1.00E-03	<1.00E-03
SHEPARD_BMYB_TARGETS	69	-0.561262	-2.749	<1.00E-03	<1.00E-03	<1.00E-03
BORCZUK_MALIGNANT_MESOTHELIOMA_UP	299	-0.443826	-2.74957	<1.00E-03	<1.00E-03	<1.00E-03
ABRAMSON_INTERACT_WITH_AIRE	43	-0.649351	-2.77704	<1.00E-03	<1.00E-03	<1.00E-03
MUELLER_PLURINET	295	-0.467438	-2.78277	<1.00E-03	<1.00E-03	<1.00E-03
KAUFFMANN_DNA_REPAIR_GENES	220	-0.462234	-2.78681	<1.00E-03	<1.00E-03	<1.00E-03
LI_WILMS_TUMOR_ANAPLASTIC_UP	17	-0.810692	-2.79042	<1.00E-03	<1.00E-03	<1.00E-03
WANG_METASTASIS_OF_BREAST_CANCER_ESR1_UP	21	-0.77696	-2.80814	<1.00E-03	<1.00E-03	<1.00E-03
CROONQUIST_NRAS_VS_STROMAL_STIMULATION_DN	95	-0.552998	-2.83782	<1.00E-03	<1.00E-03	<1.00E-03
FISCHER_G1_S_CELL_CYCLE	193	-0.487672	-2.85269	<1.00E-03	<1.00E-03	<1.00E-03
RHODES_CANCER_META_SIGNATURE	64	-0.592297	-2.86231	<1.00E-03	<1.00E-03	<1.00E-03
LIAO_HAVE_SOX4_BINDING_SITES	41	-0.66445	-2.88551	<1.00E-03	<1.00E-03	<1.00E-03
WEST_ADRENOCORTICAL_TUMOR_UP	290	-0.466317	-2.88634	<1.00E-03	<1.00E-03	<1.00E-03
HU_GENOTOXIC_DAMAGE_4HR	35	-0.70215	-2.9071	<1.00E-03	<1.00E-03	<1.00E-03
WANG_RESPONSE_TO_GSK3_INHIBITOR_SB216763_DN	342	-0.462224	-2.91213	<1.00E-03	<1.00E-03	<1.00E-03
SENGUPTA_NASOPHARYNGEAL_CARCINOMA_UP	289	-0.478738	-2.91462	<1.00E-03	<1.00E-03	<1.00E-03
SMID_BREAST_CANCER_LUMINAL_A_DN	18	-0.839282	-2.92378	<1.00E-03	<1.00E-03	<1.00E-03
MORI_PRE_BI_LYMPHOCYTE_UP	79	-0.583372	-2.92572	<1.00E-03	<1.00E-03	<1.00E-03
LY_AGING_MIDDLE_DN	15	-0.925693	-2.93297	<1.00E-03	<1.00E-03	<1.00E-03
TOYOTA_TARGETS_OF_MIR34B_AND_MIR34C	412	-0.463077	-2.95022	<1.00E-03	<1.00E-03	<1.00E-03
FINETTI_BREAST_CANCER_KINOME_RED	16	-0.896257	-2.95658	<1.00E-03	<1.00E-03	<1.00E-03
BOYAULT_LIVER_CANCER_SUBCLASS_G1_UP	111	-0.565887	-2.98812	<1.00E-03	<1.00E-03	<1.00E-03
WHITFIELD_CELL_CYCLE_G2	160	-0.538429	-2.99841	<1.00E-03	<1.00E-03	<1.00E-03
GAVIN_FOXP3_TARGETS_CLUSTER_P6	90	-0.593527	-2.99933	<1.00E-03	<1.00E-03	<1.00E-03
GREENBAUM_E2A_TARGETS_UP	31	-0.761779	-3.03353	<1.00E-03	<1.00E-03	<1.00E-03
MITSIADES_RESPONSE_TO_APLIDIN_DN	244	-0.503726	-3.03516	<1.00E-03	<1.00E-03	<1.00E-03
BOYAULT_LIVER_CANCER_SUBCLASS_G12_UP	39	-0.709763	-3.04179	<1.00E-03	<1.00E-03	<1.00E-03
BIDUS_METASTASIS_UP	207	-0.521055	-3.04815	<1.00E-03	<1.00E-03	<1.00E-03
LY_AGING_OLD_DN	55	-0.657937	-3.08567	<1.00E-03	<1.00E-03	<1.00E-03
REICHERT_MITOSIS_LIN9_TARGETS	26	-0.816911	-3.10442	<1.00E-03	<1.00E-03	<1.00E-03
HORIUCHI_WTAP_TARGETS_DN	304	-0.500978	-3.11578	<1.00E-03	<1.00E-03	<1.00E-03
VERNELL_RETINOBLASTOMA_PATHWAY_UP	70	-0.638279	-3.12148	<1.00E-03	<1.00E-03	<1.00E-03
BLUM_RESPONSE_TO_SALIRASIB_DN	329	-0.509639	-3.12543	<1.00E-03	<1.00E-03	<1.00E-03
LINDGREN_BLADDER_CANCER_CLUSTER_3_UP	313	-0.512668	-3.14756	<1.00E-03	<1.00E-03	<1.00E-03
WONG_EMBRYONIC_STEM_CELL_CORE	326	-0.510023	-3.1476	<1.00E-03	<1.00E-03	<1.00E-03
MANALO_HYPOXIA_DN	284	-0.526648	-3.2072	<1.00E-03	<1.00E-03	<1.00E-03
MOLENAAR_TARGETS_OF_CCND1_AND_CDK4_DN	53	-0.709369	-3.21108	<1.00E-03	<1.00E-03	<1.00E-03
FURUKAWA_DUSP6_TARGETS_PCI35_DN	70	-0.659096	-3.21732	<1.00E-03	<1.00E-03	<1.00E-03
MARKEY_RB1_ACUTE_LOF_UP	221	-0.546489	-3.23314	<1.00E-03	<1.00E-03	<1.00E-03
YU_MYC_TARGETS_UP	40	-0.747795	-3.23444	<1.00E-03	<1.00E-03	<1.00E-03
LEE_LIVER_CANCER_SURVIVAL_DN	173	-0.574193	-3.26572	<1.00E-03	<1.00E-03	<1.00E-03
FOURNIER_ACINAR_DEVELOPMENT_LATE_2	276	-0.539482	-3.28768	<1.00E-03	<1.00E-03	<1.00E-03
NAKAYAMA_SOFT_TISSUE_TUMORS_PCA2_UP	85	-0.646101	-3.29186	<1.00E-03	<1.00E-03	<1.00E-03
VANTVEER_BREAST_CANCER_METASTASIS_DN	126	-0.611491	-3.29221	<1.00E-03	<1.00E-03	<1.00E-03
LE_EGR2_TARGETS_UP	102	-0.627158	-3.29941	<1.00E-03	<1.00E-03	<1.00E-03
FERREIRA_EWINGS_SARCOMA_UNSTABLE_VS_STABLE_UP	156	-0.57709	-3.30814	<1.00E-03	<1.00E-03	<1.00E-03
FRASOR_RESPONSE_TO_SERM_OR_FULVESTRANT_DN	48	-0.75397	-3.34971	<1.00E-03	<1.00E-03	<1.00E-03
BURTON_ADIPOGENESIS_PEAK_AT_24HR	42	-0.765014	-3.35804	<1.00E-03	<1.00E-03	<1.00E-03
WU_APOPTOSIS_BY_CDKN1A_VIA_TP53	51	-0.741511	-3.38979	<1.00E-03	<1.00E-03	<1.00E-03
EGUCHI_CELL_CYCLE_RB1_TARGETS	23	-0.945976	-3.39497	<1.00E-03	<1.00E-03	<1.00E-03
KAMMINGA_EZH2_TARGETS	41	-0.78821	-3.41635	<1.00E-03	<1.00E-03	<1.00E-03
MORI_LARGE_PRE_BII_LYMPHOCYTE_UP	83	-0.676046	-3.43142	<1.00E-03	<1.00E-03	<1.00E-03
BOYAULT_LIVER_CANCER_SUBCLASS_G23_UP	53	-0.748935	-3.44254	<1.00E-03	<1.00E-03	<1.00E-03
GRAHAM_CML_DIVIDING_VS_NORMAL_QUIESCENT_UP	181	-0.595204	-3.46028	<1.00E-03	<1.00E-03	<1.00E-03
MISSIAGLIA_REGULATED_BY_METHYLATION_DN	115	-0.632308	-3.46041	<1.00E-03	<1.00E-03	<1.00E-03
SONG_TARGETS_OF_IE86_CMV_PROTEIN	53	-0.746303	-3.46179	<1.00E-03	<1.00E-03	<1.00E-03
CHEMNITZ_RESPONSE_TO_PROSTAGLANDIN_E2_UP	133	-0.637734	-3.47749	<1.00E-03	<1.00E-03	<1.00E-03
BASAKI_YBX1_TARGETS_UP	275	-0.578963	-3.50631	<1.00E-03	<1.00E-03	<1.00E-03
TANG_SENESCENCE_TP53_TARGETS_DN	53	-0.769485	-3.53218	<1.00E-03	<1.00E-03	<1.00E-03
PUJANA_BRCA_CENTERED_NETWORK	115	-0.663065	-3.55243	<1.00E-03	<1.00E-03	<1.00E-03
FARMER_BREAST_CANCER_CLUSTER_2	33	-0.86936	-3.56555	<1.00E-03	<1.00E-03	<1.00E-03
RUIZ_TNC_TARGETS_DN	143	-0.643667	-3.57603	<1.00E-03	<1.00E-03	<1.00E-03
VECCHI_GASTRIC_CANCER_EARLY_UP	404	-0.555439	-3.58062	<1.00E-03	<1.00E-03	<1.00E-03
WHITFIELD_CELL_CYCLE_LITERATURE	42	-0.824428	-3.58792	<1.00E-03	<1.00E-03	<1.00E-03
REN_BOUND_BY_E2F	61	-0.777755	-3.59885	<1.00E-03	<1.00E-03	<1.00E-03
ODONNELL_TARGETS_OF_MYC_AND_TFRC_DN	44	-0.806187	-3.60308	<1.00E-03	<1.00E-03	<1.00E-03
PUJANA_BRCA2_PCC_NETWORK	408	-0.563749	-3.60369	<1.00E-03	<1.00E-03	<1.00E-03
RHODES_UNDIFFERENTIATED_CANCER	67	-0.756764	-3.61316	<1.00E-03	<1.00E-03	<1.00E-03
FUJII_YBX1_TARGETS_DN	188	-0.633371	-3.62486	<1.00E-03	<1.00E-03	<1.00E-03
MORI_IMMATURE_B_LYMPHOCYTE_DN	89	-0.718716	-3.66994	<1.00E-03	<1.00E-03	<1.00E-03
BURTON_ADIPOGENESIS_3	99	-0.701868	-3.67087	<1.00E-03	<1.00E-03	<1.00E-03
ODONNELL_TFRC_TARGETS_DN	119	-0.682428	-3.67487	<1.00E-03	<1.00E-03	<1.00E-03
LEE_EARLY_T_LYMPHOCYTE_UP	102	-0.693415	-3.69633	<1.00E-03	<1.00E-03	<1.00E-03
PUJANA_BREAST_CANCER_WITH_BRCA1_MUTATED_UP	55	-0.798003	-3.71021	<1.00E-03	<1.00E-03	<1.00E-03
SARRIO_EPITHELIAL_MESENCHYMAL_TRANSITION_UP	178	-0.650367	-3.71416	<1.00E-03	<1.00E-03	<1.00E-03
BOYAULT_LIVER_CANCER_SUBCLASS_G3_UP	187	-0.650426	-3.72282	<1.00E-03	<1.00E-03	<1.00E-03
CAIRO_HEPATOBLASTOMA_UP	201	-0.640729	-3.72839	<1.00E-03	<1.00E-03	<1.00E-03
KAUFFMANN_MELANOMA_RELAPSE_UP	60	-0.765433	-3.73025	<1.00E-03	<1.00E-03	<1.00E-03
PUJANA_XPRSS_INT_NETWORK	161	-0.654916	-3.75538	<1.00E-03	<1.00E-03	<1.00E-03
BOYAULT_LIVER_CANCER_SUBCLASS_G123_UP	45	-0.86444	-3.75812	<1.00E-03	<1.00E-03	<1.00E-03
SHEDDEN_LUNG_CANCER_POOR_SURVIVAL_A6	437	-0.598439	-3.77337	<1.00E-03	<1.00E-03	<1.00E-03
FISCHER_G2_M_CELL_CYCLE	228	-0.634071	-3.82689	<1.00E-03	<1.00E-03	<1.00E-03
LI_WILMS_TUMOR_VS_FETAL_KIDNEY_1_DN	160	-0.653495	-3.82702	<1.00E-03	<1.00E-03	<1.00E-03
ZHOU_CELL_CYCLE_GENES_IN_IR_RESPONSE_6HR	80	-0.7683	-3.83229	<1.00E-03	<1.00E-03	<1.00E-03
HOFFMANN_LARGE_TO_SMALL_PRE_BII_LYMPHOCYTE_UP	147	-0.685931	-3.84187	<1.00E-03	<1.00E-03	<1.00E-03
VILLANUEVA_LIVER_CANCER_KRT19_UP	168	-0.693942	-3.85741	<1.00E-03	<1.00E-03	<1.00E-03
BENPORATH_PROLIFERATION	143	-0.698506	-3.86207	<1.00E-03	<1.00E-03	<1.00E-03
ISHIDA_E2F_TARGETS	52	-0.8346	-3.86389	<1.00E-03	<1.00E-03	<1.00E-03
ZHAN_MULTIPLE_MYELOMA_PR_UP	45	-0.870695	-3.88355	<1.00E-03	<1.00E-03	<1.00E-03
GRAHAM_NORMAL_QUIESCENT_VS_NORMAL_DIVIDING_DN	87	-0.746813	-3.88944	<1.00E-03	<1.00E-03	<1.00E-03
ZHOU_CELL_CYCLE_GENES_IN_IR_RESPONSE_24HR	119	-0.726312	-3.93467	<1.00E-03	<1.00E-03	<1.00E-03
WINNEPENNINCKX_MELANOMA_METASTASIS_UP	156	-0.683869	-3.97349	<1.00E-03	<1.00E-03	<1.00E-03
CROONQUIST_NRAS_SIGNALING_DN	69	-0.815972	-3.99638	<1.00E-03	<1.00E-03	<1.00E-03
KANG_DOXORUBICIN_RESISTANCE_UP	51	-0.88829	-4.01693	<1.00E-03	<1.00E-03	<1.00E-03
DUTERTRE_ESTRADIOL_RESPONSE_24HR_UP	312	-0.666151	-4.13986	<1.00E-03	<1.00E-03	<1.00E-03
WHITEFORD_PEDIATRIC_CANCER_MARKERS	113	-0.778012	-4.21295	<1.00E-03	<1.00E-03	<1.00E-03
FLORIO_NEOCORTEX_BASAL_RADIAL_GLIA_DN	182	-0.724914	-4.21753	<1.00E-03	<1.00E-03	<1.00E-03
CROONQUIST_IL6_DEPRIVATION_DN	93	-0.816105	-4.26621	<1.00E-03	<1.00E-03	<1.00E-03
CHIANG_LIVER_CANCER_SUBCLASS_PROLIFERATION_UP	172	-0.741111	-4.26839	<1.00E-03	<1.00E-03	<1.00E-03
KONG_E2F3_TARGETS	93	-0.819818	-4.33357	<1.00E-03	<1.00E-03	<1.00E-03
KOBAYASHI_EGFR_SIGNALING_24HR_DN	249	-0.719637	-4.38838	<1.00E-03	<1.00E-03	<1.00E-03
SOTIRIOU_BREAST_CANCER_GRADE_1_VS_3_UP	148	-0.800082	-4.44264	<1.00E-03	<1.00E-03	<1.00E-03
ROSTY_CERVICAL_CANCER_PROLIFERATION_CLUSTER	135	-0.843616	-4.69992	<1.00E-03	<1.00E-03	<1.00E-03
Abbreviation: ES, enrichment score; NES, normalized enrichment score; FDR, false discovery rate; FWER, familywise error rate.
